# Supplementary material for: Communication training and the prescribing pattern of antibiotic prescription in primary health care
Source: PLoS One. 2020 May 19;15(5):e0233345. doi: 10.1371/journal.pone.0233345 (PMC7237035; doi:10.1371/journal.pone.0233345)
Supplement: S1 Data — (ZIP) [file pone.0233345.s002.zip]

Archive with 5 entries (5 files):
- datacleaning.do
- do_main.do
- intervention_analysis.do
- pre_intervention_analysis.do
- readme.txt
