# Supplementary material for: Communication training and the prescribing pattern of antibiotic prescription in primary health care
Source: PLoS One. 2020 May 19;15(5):e0233345. doi: 10.1371/journal.pone.0233345 (PMC7237035; doi:10.1371/journal.pone.0233345)
Supplement: S1 Data — (ZIP) [file pone.0233345.s002.zip › datacleaning.do]

//------------------------------------------------------------------------------
//------------------------------------------------------------------------------
//---------------------------- DATA-CLEANING -----------------------------------
//------------------------------------------------------------------------------
//------------------------------------------------------------------------------


//making numerical by grouping variable
egen quart_num = group(quart)
//making numerical by grouping variable
egen vid_num = group(vid)
//making numerical by grouping variable
egen lanr_num = group(lanr_pseudo)


//Year of consultation
gen year = .
replace year = 2013 if (quart==20131) | (quart==20132) | (quart==20133) | (quart==20134)
replace year = 2014 if (quart==20141) | (quart==20142) | (quart==20143) | (quart==20144)
replace year = 2015 if (quart==20151) | (quart==20152) | (quart==20153) | (quart==20154)
replace year = 2016 if (quart==20161) | (quart==20162) | (quart==20163) | (quart==20164)
gen year13 = 0
replace year13 = 1 if year == 2013
gen year14 = 0
replace year14 = 1 if year == 2014
gen year15 = 0
replace year15 = 1 if year == 2015
gen year16 = 0
replace year16 = 1 if year == 2016

//Quarter of consultation
gen quart1234 = 0
replace quart1234 = 1 if (quart==20131) | (quart==20141) | (quart==20151) | (quart==20161)
replace quart1234 = 2 if (quart==20132) | (quart==20142) | (quart==20152) | (quart==20162)
replace quart1234 = 3 if (quart==20133) | (quart==20143) | (quart==20153) | (quart==20163)
replace quart1234 = 4 if (quart==20134) | (quart==20144) | (quart==20154) | (quart==20164)
gen quart1 = 0
replace quart1 = 1 if quart1234 == 1
gen quart2 = 0
replace quart2 = 1 if quart1234 == 2
gen quart3 = 0
replace quart3 = 1 if quart1234 == 3
gen quart4 = 0
replace quart4 = 1 if quart1234 == 4


//Interventionyear
gen treatyear = 0 
replace treatyear = 1 if year == 2016


//Physician-Specialty
gen fachgruppe_1 = 0
replace fachgruppe_1 = 1 if fachgruppe==1
gen fachgruppe_2 = 0
replace fachgruppe_2 = 1 if fachgruppe==2
gen fachgruppe_3 = 0
replace fachgruppe_3 = 1 if fachgruppe==3


//patient's insurance status
drop if status_v=="9" //drop missings
egen status_v_num = group(status_v)
//'normal', i.e. Versicherungspflichtige
gen status_v_M = 0 
replace status_v_M = 1 if status_v=="M" 
//family
gen status_v_F = 0 
replace status_v_F = 1 if status_v=="F" 
//retired
gen status_v_R = 0 
replace status_v_R = 1 if status_v=="R" 


//physician's age
gen alter_a = year - gebjjjj_a

//patient's age
gen alter_v = year - gebjjjj_v
//patient's age groups
gen alter_v_u35 = 0
replace alter_v_u35 = 1 if alter_v <35 // < 35
gen alter_v_3565 = 0
replace alter_v_3565 = 1 if alter_v >=35 & alter_v <65 // 35-65
gen alter_v_ue65 = 0
replace alter_v_ue65 = 1 if alter_v >=65 // >=65


//diagnoses
egen icd_num = group(icd) //grouping diagnoses
gen J01 = 0
replace J01 = 1 if icd == "J01"
gen J02 = 0
replace J02 = 1 if icd == "J02"
gen J20 = 0
replace J20 = 1 if icd == "J20"

//diagnosis certainty (G: validated, V: suspected)
gen diagnosis_cert = 0
replace diagnosis_cert = 1 if icd_sicher=="G"

//physician's gender
gen sex_a_w = 0
replace sex_a_w = 1 if sex_a=="W"
replace sex_a_w = 0 if sex_a=="M"

//patient's gender
gen sex_v_w = .
replace sex_v_w = 1 if sex_v=="W"
replace sex_v_w = 0 if sex_v=="M"


//sex-age interactions
gen IA_sexW1_alter_v_u35 = alter_v_u35*sex_v_w //Female patients aged under 35
gen IA_sexW1_alter_v_3565 = alter_v_3565*sex_v_w //Female patients aged between 35&65
gen IA_sexW1_alter_v_ue65 = alter_v_ue65*sex_v_w //Female patients aged over 65
   

//---------------------- Aggregated variables ----------------------------------


//number of URTI-patients per physician and quarter
by lanr_pseudo quart_num, sort: egen anz_vers_pq = count(vid_num)
gen ln_anz_vers_pq = log(anz_vers_pq) //logarithmic transformation

//number of URTI-patients per physician and treatyear
by lanr_pseudo treatyear, sort: egen anz_vers_ty = count(vid_num)

//number of URTI-patients per physician and year
by lanr_pseudo year, sort: egen anz_vers_pa = count(vid_num)

//number of antibitic prescriptions per URTI-patients and year 
by lanr_pseudo year, sort: egen anz_versabv_pa = total(abv)

//Prescription rate: average number of antibitic prescriptions per URTI-patients and year 
gen avg_versabv_pa = anz_versabv_pa/anz_vers_pa


//number of female URTI-patients per physician and treatyear
by lanr_pseudo treatyear sex_v_w , sort: egen anz_vers_aux = count(vid_num) if sex_v_w==1 //auxillary variable
by lanr_pseudo treatyear, sort: egen anz_vers_fem_ty = mean(anz_vers_aux)
drop anz_vers_aux
//Share of female URTI-patients per physician and treatyear
gen ant_vers_fem_ty = anz_vers_fem_ty/anz_vers_ty

//number of male URTI-patients per physician and treatyear
by lanr_pseudo treatyear sex_v_w , sort: egen anz_vers_aux = count(vid_num) if sex_v_w==0 //auxillary variable
by lanr_pseudo treatyear, sort: egen anz_vers_male_ty = mean(anz_vers_aux)
drop anz_vers_aux
//Share of female URTI-patients per physician and treatyear
gen ant_vers_male_ty = anz_vers_male_ty/anz_vers_ty


//number of URTI-patients below 35 per physician and per treatyear
by lanr_pseudo treatyear alter_v_u35 , sort: egen anz_vers_aux = count(vid_num) if alter_v_u35==1 
by lanr_pseudo treatyear, sort: egen anz_vers_u35_ty = mean(anz_vers_aux)
replace anz_vers_u35_ty=0 if anz_vers_u35_ty==.
drop anz_vers_aux
//Share of URTI-patients below 35 per physician and per treatyear
gen ant_vers_u35_ty = anz_vers_u35_ty/anz_vers_ty

//Number of URTI-patients aged 35-65 per physician and per treatyear
by lanr_pseudo treatyear alter_v_3565 , sort: egen anz_vers_aux = count(vid_num) if alter_v_3565==1 
by lanr_pseudo treatyear, sort: egen anz_vers_3565_ty = mean(anz_vers_aux)
replace anz_vers_3565_ty=0 if anz_vers_3565_ty==.
drop anz_vers_aux
//Share of URTI-patients aged 35-65 per physician and per treatyear
gen ant_vers_3565_ty = anz_vers_3565_ty/anz_vers_ty

//Number of URTI-patients over 65 per physician and per treatyear
by lanr_pseudo treatyear alter_v_ue65 , sort: egen anz_vers_aux = count(vid_num) if alter_v_ue65==1 
by lanr_pseudo treatyear, sort: egen anz_vers_ue65_ty = mean(anz_vers_aux)
replace anz_vers_ue65_ty=0 if anz_vers_ue65_ty==.
drop anz_vers_aux
//Share of URTI-patients over 65 per physician and per treatyear
gen ant_vers_ue65_ty = anz_vers_ue65_ty/anz_vers_ty


//-------- sex-age interactions	-----------

//Female patients aged 35-65
gen IA_3565_fem_ty = ant_vers_3565_ty*ant_vers_fem_ty

//Female patients aged >65
gen IA_ue65_fem_ty = ant_vers_ue65_ty*ant_vers_fem_ty


// ------ Diagnoses --------

//Number of URTI-patients with J01 per physician and per treatyear
by lanr_pseudo treatyear, sort: egen anz_vers_aux = count(vid_num) if icd == "J01"
by lanr_pseudo treatyear, sort: egen anz_vers_J01_ty = mean(anz_vers_aux) // für die Beobachtungen mit ~="J01" 
replace anz_vers_J01_ty = 0 if anz_vers_J01_ty==.
drop anz_vers_aux 
//Share of URTI-patients with J01 per physician and per treatyear
gen ant_vers_J01_ty = anz_vers_J01_ty/anz_vers_ty

//Number of URTI-patients with J02 per physician and per treatyear
by lanr_pseudo treatyear, sort: egen anz_vers_aux = count(vid_num) if icd == "J02"
by lanr_pseudo treatyear, sort: egen anz_vers_J02_ty = mean(anz_vers_aux) // für die Beobachtungen mit ~="J02" 
replace anz_vers_J02_ty = 0 if anz_vers_J02_ty==.
drop anz_vers_aux 
//Share of URTI-patients with J02 per physician and per treatyear
gen ant_vers_J02_ty = anz_vers_J02_ty/anz_vers_ty

//Number of URTI-patients with J20 per physician and per treatyear
by lanr_pseudo treatyear, sort: egen anz_vers_aux = count(vid_num) if icd == "J20"
by lanr_pseudo treatyear, sort: egen anz_vers_J20_ty = mean(anz_vers_aux) // für die Beobachtungen mit ~="J20" 
replace anz_vers_J20_ty = 0 if anz_vers_J20_ty==.
drop anz_vers_aux 
//Share of URTI-patients with J20 per physician and per treatyear
gen ant_vers_J20_ty = anz_vers_J20_ty/anz_vers_ty


//Number of URTI-patients with a certain diagnosis per physician and per treatyear
by lanr_pseudo treatyear, sort: egen anz_vers_aux = count(vid_num) if diagnosis_cert == 1
by lanr_pseudo treatyear, sort: egen anz_vers_icert_ty = mean(anz_vers_aux) // für die Beobachtungen mit diagnosis_cert==0
replace anz_vers_icert_ty = 0 if anz_vers_icert_ty==.
drop anz_vers_aux 
//Share of URTI-patients with a certain diagnosis per physician and per treatyear
gen ant_vers_icert_ty = anz_vers_icert_ty/anz_vers_ty


// ----------- insurance status ----------


//Number of URTI-patients with 'normal' insurance status (status_v_M) per physician and per treatyear
by lanr_pseudo treatyear, sort: egen anz_vers_aux = count(vid_num) if status_v_M == 1
by lanr_pseudo treatyear, sort: egen anz_vers_svM_ty = mean(anz_vers_aux)
replace anz_vers_svM_ty = 0 if anz_vers_svM_ty==.
drop anz_vers_aux 
//Share of URTI-patients with 'normal' insurance status (status_v_M) per physician and per treatyear
gen ant_vers_svM_ty = anz_vers_svM_ty/anz_vers_ty

//Number of URTI-patients with family insurance status (status_v_F) per physician and per treatyear
by lanr_pseudo treatyear, sort: egen anz_vers_aux = count(vid_num) if status_v_F == 1
by lanr_pseudo treatyear, sort: egen anz_vers_svF_ty = mean(anz_vers_aux)
replace anz_vers_svF_ty = 0 if anz_vers_svF_ty==.
drop anz_vers_aux 
//Share of URTI-patients with family insurance status (status_v_F) per physician and per treatyear
gen ant_vers_svF_ty = anz_vers_svF_ty/anz_vers_ty

//Number of URTI-patients with retired insurance status (status_v_R) per physician and per treatyear
by lanr_pseudo treatyear, sort: egen anz_vers_aux = count(vid_num) if status_v_R == 1
by lanr_pseudo treatyear, sort: egen anz_vers_svR_ty = mean(anz_vers_aux)
replace anz_vers_svR_ty = 0 if anz_vers_svR_ty==.
drop anz_vers_aux 
//Share of URTI-patients with retired insurance status (status_v_R) per physician and per treatyear
gen ant_vers_svR_ty = anz_vers_svR_ty/anz_vers_ty


//------- Emergency services ---------

//Number of URTI-patients that were treated in an emergeny service per physician and per treatyear
by lanr_pseudo treatyear, sort: egen anz_vers_aux = count(vid_num) if anlauf_praxis == 1
by lanr_pseudo treatyear, sort: egen anz_vers_ap_ty = mean(anz_vers_aux)
replace anz_vers_ap_ty = 0 if anz_vers_ap_ty==.
drop anz_vers_aux 
//Share of URTI-patients that were treated in an emergeny service per physician and per treatyear
gen ant_vers_ap_ty = anz_vers_ap_ty/anz_vers_ty
	

// ------ quarter --------

// 1st quarter

//Number of URTI-patients of the 1st quarter
by lanr_pseudo treatyear, sort: egen anz_vers_aux = count(vid_num) if quart1 == 1
by lanr_pseudo treatyear, sort: egen anz_vers_q1_ty = mean(anz_vers_aux)
replace anz_vers_q1_ty = 0 if anz_vers_q1_ty==.
drop anz_vers_aux
//Share of URTI-patients of the 1st quarter
gen ant_vers_q1_ty = anz_vers_q1_ty/anz_vers_ty

// 2nd quarter

//Number of URTI-patients of the 2nd quarter
by lanr_pseudo treatyear, sort: egen anz_vers_aux = count(vid_num) if quart2 == 1
by lanr_pseudo treatyear, sort: egen anz_vers_q2_ty = mean(anz_vers_aux)
replace anz_vers_q2_ty = 0 if anz_vers_q2_ty==.
drop anz_vers_aux 
//Share of URTI-patients of the 2nd quarter
gen ant_vers_q2_ty = anz_vers_q2_ty/anz_vers_ty

// 3rd quarter

//Number of URTI-patients of the 3rd quarter
by lanr_pseudo treatyear, sort: egen anz_vers_aux = count(vid_num) if quart3 == 1
by lanr_pseudo treatyear, sort: egen anz_vers_q3_ty = mean(anz_vers_aux)
replace anz_vers_q3_ty = 0 if anz_vers_q3_ty==.
drop anz_vers_aux 
//Share of URTI-patients of the 3rd quarter
gen ant_vers_q3_ty = anz_vers_q3_ty/anz_vers_ty

// 4th quarter

//Number of URTI-patients of the 4th quarter
by lanr_pseudo treatyear, sort: egen anz_vers_aux = count(vid_num) if quart4 == 1
by lanr_pseudo treatyear, sort: egen anz_vers_q4_ty = mean(anz_vers_aux)
replace anz_vers_q4_ty = 0 if anz_vers_q4_ty==.
drop anz_vers_aux 
//Share of URTI-patients of the 4th quarter
gen ant_vers_q4_ty = anz_vers_q4_ty/anz_vers_ty


//----- Prescription rate of the pre-intervention period -----


//Prescription rate of 2013
gen aux_t0 = avg_versabv_pa 
replace aux_t0 = . if year~=2013 // exclude all other years
//average number of antibitic prescriptions per URTI-patients in 2013
by lanr_pseudo , sort: egen avg_versabv_pa_13 = mean(aux_t0) //setting mean to each observation
drop aux_t0

//Prescription rate of 2014
gen aux_t0 = avg_versabv_pa 
replace aux_t0 = . if year~=2014 // exclude all other years
//average number of antibitic prescriptions per URTI-patients in 2014
by lanr_pseudo , sort: egen avg_versabv_pa_14 = mean(aux_t0) //setting mean to each observation
drop aux_t0

//Prescription rate of 2015
gen aux_t0 = avg_versabv_pa 
replace aux_t0 = . if year~=2015 // exclude all other years
//average number of antibitic prescriptions per URTI-patients in 2015
by lanr_pseudo , sort: egen avg_versabv_pa_15 = mean(aux_t0) //setting mean to each observation
drop aux_t0


//----- Number of URTI-patients of the pre-intervention period ------


//Number of URTI-patients of 2013
gen aux_t0 = anz_vers_pa 
replace aux_t0 = . if year~=2013 // exclude all other years
//Number of URTI-patients in 2013
by lanr_pseudo , sort: egen anz_vers_pa_13 = mean(aux_t0) //setting mean to each observation
replace anz_vers_pa_13 = 0 if anz_vers_pa_13 == . // setting to zeros if not existing
drop aux_t0

//Number of URTI-patients of 2014
gen aux_t0 = anz_vers_pa 
replace aux_t0 = . if year~=2014 // exclude all other years
//Number of URTI-patients in 2014
by lanr_pseudo , sort: egen anz_vers_pa_14 = mean(aux_t0) //setting mean to each observation
replace anz_vers_pa_14 = 0 if anz_vers_pa_14 == . // setting to zeros if not existing
drop aux_t0

//Number of URTI-patients of 2015
gen aux_t0 = anz_vers_pa 
replace aux_t0 = . if year~=2015 // exclude all other years
//Number of URTI-patients in 2015
by lanr_pseudo , sort: egen anz_vers_pa_15 = mean(aux_t0) //setting mean to each observation
replace anz_vers_pa_15 = 0 if anz_vers_pa_15 == . // setting to zeros if not existing
drop aux_t0


//------------------- shortening some variable names ---------------------------

gen anz_pc = anz_vers_ty
gen ln_anz_pc = log(anz_pc)
gen ant_u35_pc = ant_vers_u35_ty
gen ant_3565_pc = ant_vers_3565_ty 
gen ant_ue65_pc = ant_vers_ue65_ty 
gen ant_J01_pc = ant_vers_J01_ty 
gen ant_J02_pc = ant_vers_J02_ty 
gen ant_J20_pc = ant_vers_J20_ty 
gen ant_icert_pc = ant_vers_icert_ty 
gen ant_fem_pc = ant_vers_fem_ty 
gen ant_male_pc = ant_vers_male_ty 
gen ant_svM_pc = ant_vers_svM_ty 
gen ant_svF_pc = ant_vers_svF_ty 
gen ant_svR_pc = ant_vers_svR_ty
gen ant_ap_pc = ant_vers_ap_ty
gen ant_q2_pc = ant_vers_q2_ty 
gen ant_q3_pc = ant_vers_q3_ty 
gen ant_q4_pc = ant_vers_q4_ty
