# Supplementary material for: Communication training and the prescribing pattern of antibiotic prescription in primary health care
Source: PLoS One. 2020 May 19;15(5):e0233345. doi: 10.1371/journal.pone.0233345 (PMC7237035; doi:10.1371/journal.pone.0233345)
Supplement: S1 Data — (ZIP) [file pone.0233345.s002.zip › do_main.do]

//------------------------------------------------------------------------------
//------------------------------------------------------------------------------
//------------------------------ Main do-file ----------------------------------
//------------------------------------------------------------------------------
//------------------------------------------------------------------------------


// -> the do-files are written for Stata version 14 or a newer version of Stata!


//----------------------- Install required packages ----------------------------
//e.g. 
//scc install ebalance // Entropy reweighting to create balanced samples
//scc install mdesc // Displays the number and proportion of missing values


// delete previous data
clear
clear matrix
set more off

// set directory
cd "E:\Volume_D\REST\PROJEKTE_AllgMed\04_aktuelle_Projekte\Antibiotika\STATA\"
//cd "D:\REST\PROJEKTE_AllgMed\04_aktuelle_Projekte\Antibiotika\STATA\"

//importing data into Stata
import delimited "URTI_dataset.csv", delimiter(",") 


//------------------------ dataset description ---------------------------------

//vid: patient id
//sex_v: patient's gender (w: female, m: male)
//quart: year-quarter of consultation (20131 - 20164)
//gebjjjj_v: patient's birth year 
//status_v: patient's insurance status (M: normal, F: family, R: retired)
//icd: diagnosis (J01, J02, J20)
//icd_sicher: diagnosis certainty (G: validated, V: suspected)
//abv: antibitic prescription (1/0: yes/no)
//lanr_pseudo: pseudonymized lifelong doctor's number
//bsnr_pseudo: pseudonymized doctor's office number
//anlauf_praxis: treatment that was offered at an emergency care center during the out-of-hours care (emergency service) (1: yes; 0: no)
//fachgruppe: physician's specialty key (1: general practitioner, 2: physicians in general internal medicine, 3: practitioners without special training in primary care)
//gebjjjj_a: physician's birth year 
//sex_a: physician's gender
//treat: intervention group, i.e. physicians that applied the communication training
//control: control group, i.e. physicians that were randomly selected to not apply the communication training (excluded from the intervention analysis)

//------------------------------------------------------------------------------


//------------------------ (1) DATA-CLEANING -----------------------------------
do "datacleaning.do"

//save cleaned data
save cleaneddata.dta, replace
//------------------------------------------------------------------------------


//------------------ (2) Pre-Intervention Analysis -----------------------------
do "pre_intervention_analysis.do"
// produces the following tables in the manuscript:
// -> Table 1. Multilevel logistic regression analysis of the pre-intervention 
//             period of pre-scribing an antibiotic. 
//------------------------------------------------------------------------------

// delete previous data
clear
clear matrix

//load cleaned data
use cleaneddata.dta, replace


//-------------------- (3) Intervention Analysis -------------------------------
do "intervention_analysis.do"
// produces the following tables in the manuscript:
// -> Table 2. Means of aggregated variables before intervention 
// -> Table 3. Univariate Difference-In-Difference analysis of the communication 
//             training on the antibi-otic prescribing behavior
// -> Table 4. Multilevel logistic regression analysis of the 
//             Difference-In-Difference effect of the communication training on 
//             prescribing an antibiotic. 
//------------------------------------------------------------------------------
