# Supplementary material for: Communication training and the prescribing pattern of antibiotic prescription in primary health care
Source: PLoS One. 2020 May 19;15(5):e0233345. doi: 10.1371/journal.pone.0233345 (PMC7237035; doi:10.1371/journal.pone.0233345)
Supplement: S1 Data — (ZIP) [file pone.0233345.s002.zip › intervention_analysis.do]

//------------------------------------------------------------------------------
//------------------------------------------------------------------------------
//------------- Intervention Analysis: Difference-In-Difference ----------------
//------------------------------------------------------------------------------
//------------------------------------------------------------------------------


//exclude observations from the previous control group, i.e. physicians that were randomly selected to not apply the communication training
drop if control == 1


// save temporarily data
save tempdata.dta, replace


//------------------------------------------------------------------------------
//------------ Balancing on physician level at pre-intervention periode --------
//------------------------------------------------------------------------------

//droping duplicate observations at the physician level
duplicates drop lanr_num treatyear, force

//droping observations in treatyear=1
drop if treatyear==1

//number of physiciancs
unique lanr_num if (treat==1) //intervention group
unique lanr_num if (treat==0) //not intervention group, i.e. new control group


// - - - - - - - - - - - - - Entropy Balancing - - - - - - - - - - - - - - - - -


//variables for balancing
global x_bal avg_versabv_pa_13 avg_versabv_pa_14 avg_versabv_pa_15	anz_vers_pa_13 anz_vers_pa_14 anz_vers_pa_15	ant_q2_pc ant_q3_pc ant_q4_pc	ant_J01_pc ant_J02_pc ant_icert_pc	ant_ap_pc	ant_3565_pc ant_ue65_pc	ant_fem_pc	IA_3565_fem IA_ue65_fem	ant_svF_pc ant_svR_pc	fachgruppe_3 sex_a_w alter_a

  
//----- sample restriction -----

//run a regression to identify missing observations in any considered variable
quietly reg abv treat $x_bal 
gen a=0
replace a=1 if e(sample) // set to one for all observations considered in the regression
drop if a==0 // drop observations with missings
drop a //drop variable a

//practitioners without special training in primary care are no longer considered, since these are not represented in the intervention group
drop if fachgruppe_2 == 1 


//------ ebalance: Entropy reweighting to create balanced samples ------
ebalance treat $x_bal , targets(1) //tolerance(.01)

// Displays the number and proportion of missing values for each variable (Share of missing observations)
mdesc $x_bal

//==============================================================================
// => both tables 'Before' and 'After' and the share of missing observations 
//    produce the content of 
//    Table 2. Means of aggregated variables before intervention 
//==============================================================================


// rename the entropy balance weights
gen eba_w = .
replace eba_w = _webal


//-------------------- MERGING WITH FULL SAMPLE DATA ---------------------------

//only keep lanr_num eba_w
keep lanr_num eba_w
//merging with temporarily saved full dataset
merge m:m lanr_num using "tempdata.dta", force
//drop not merged data, i.e. observations that have been deleted previously
drop if (_merge==1) | (_merge==2)
//drop variable _merge
drop _merge


// - - - - - - - - - - - Sample Restriction  - - - - - - - - - - - - - - - - - -
drop if year==2013 // because of the lags


//------------------------------------------------------------------------------
//------------------------------------------------------------------------------
// -----------------------------------------------------------------------------
// ---------------------------- ESTIMATION -------------------------------------
// -----------------------------------------------------------------------------
//------------------------------------------------------------------------------
//------------------------------------------------------------------------------

estimates clear


//------------------------------------------------------------------------------
// - - - - - - - - - - - - Explanatory Variables - - - - - - - - - - - - - - - - 
//------------------------------------------------------------------------------

//Physician-Variables
global xvars_M1_AV fachgruppe_3 alter_a sex_a_w ln_anz_vers_pq
//Patient-Variables
global xvars_M1_PV alter_v_3565 alter_v_ue65 status_v_F status_v_R sex_v_w
//Case-Variables
global xvars_M1_FV  J01 J02 diagnosis_cert quart2 quart3 quart4 year14 year15 anlauf_praxis
//stacking
global xvars_M1_all $xvars_M1_FV $xvars_M1_PV $xvars_M1_AV

//explanatory variables with sex-age interactions
global xvars_IA1 IA_sexW1_alter_v_u35 IA_sexW1_alter_v_3565 IA_sexW1_alter_v_ue65  $xvars_M1_FV alter_v_3565 alter_v_ue65 status_v_F status_v_R  $xvars_M1_AV //$xvars_M1_PAV


//- - - - - - - - - Difference-In-Difference Variables - - - - - - - - - - - - -
 
gen DiD=0
replace DiD=1 if treat==1 & treatyear==1 


// - - - - Interaction DiD-Effects - - - -

//Genderspecific
gen IA_DiD_sw = DiD*sex_v_w
gen IA_DiD_sm = DiD*(sex_v_w==0)
//Agespecific
gen IA_DiD_u35 = DiD*alter_v_u35
gen IA_DiD_3565 = DiD*alter_v_3565
gen IA_DiD_ue65 = DiD*alter_v_ue65
//Age- & Genderspecific 
gen IA_DiD_swu35 = IA_DiD_sw*IA_DiD_u35
gen IA_DiD_smu35 = IA_DiD_sm*IA_DiD_u35
gen IA_DiD_sw3565 = IA_DiD_sw*IA_DiD_3565
gen IA_DiD_sm3565 = IA_DiD_sm*IA_DiD_3565
gen IA_DiD_swue65 = IA_DiD_sw*IA_DiD_ue65
gen IA_DiD_smue65 = IA_DiD_sm*IA_DiD_ue65


//update Sample restriction
quietly reg abv $xvars_IA1 treat DiD IA_DiD_3565 IA_DiD_ue65 IA_DiD_swu35 IA_DiD_sw3565 IA_DiD_swue65  eba_w 
gen a=0
replace a=1 if e(sample) // set to one for all observations considered in the regression
drop if a==0 // drop observations with missings
drop a //drop variable a


//------------------------------------------------------------------------------
//------------------------------------------------------------------------------
//----------------- Unconditional DID-Estimation -------------------------------
//------------------------------------------------------------------------------
//------------------------------------------------------------------------------


//------------------------------------------------------------------------------
//--------------------- unmatched control group --------------------------------
//------------------------------------------------------------------------------


//------------------------------- Before ---------------------------------------

// - - - - - - - Control - - - - - - -
sum abv  if treat == 0 & treatyear==0
scalar p_C0 = `r(mean)'
scalar n_C0 = `r(sum_w)' //`r(N)'
scalar C0_var = (`r(sd)')^2 // is very similar to (p_C0*(1-p_C0))!
scalar p_C0_var2 = (p_C0*(1-p_C0))/n_C0
scalar p_C0_var = C0_var/n_C0

// - - - - - - - Treated - - - - - - -
sum abv  if treat == 1 & treatyear==0
scalar p_T0 = `r(mean)'
scalar n_T0 = `r(sum_w)' //`r(N)'
scalar T0_var = (`r(sd)')^2 // is very similar to (p_T0*(1-p_T0))!
scalar p_T0_var2 = (p_T0*(1-p_T0))/n_T0
scalar p_T0_var = T0_var/n_T0

// - - - - - - - Difference (T0-C0) - - - - - - -
scalar Diff_T0C0 = p_T0-p_C0
scalar Diff_T0C0_var = p_T0_var + p_C0_var
scalar T_test_Diff_T0C0 = Diff_T0C0/sqrt(Diff_T0C0_var)

//------------------------------- After ----------------------------------------

// - - - - - - - Control - - - - - - -
sum abv  if treat == 0 & treatyear==1
scalar p_C1 = `r(mean)'
scalar n_C1 = `r(sum_w)' //`r(N)'
scalar C1_var = (`r(sd)')^2 // is very similar to (p_C1*(1-p_C1))!
scalar p_C1_var2 = (p_C1*(1-p_C1))/n_C1
scalar p_C1_var = C1_var/n_C1

// - - - - - - - Treated - - - - - - -
sum abv  if treat == 1 & treatyear==1
scalar p_T1 = `r(mean)'
scalar n_T1 = `r(sum_w)' //`r(N)'
scalar T1_var = (`r(sd)')^2 // is very similar to (p_T1*(1-p_T1))!
scalar p_T1_var2 = (p_T1*(1-p_T1))/n_T1
scalar p_T1_var = T1_var/n_T1

// - - - - - - - Difference (T1-C1) - - - - - - -
scalar Diff_T1C1 = p_T1-p_C1
scalar Diff_T1C1_var = p_T1_var + p_C1_var
scalar T_test_Diff_T1C1 = Diff_T1C1/sqrt(Diff_T1C1_var)

// - - - - - - - Difference (C1-C0) - - - - - - -
scalar Diff_C1C0 = p_C1-p_C0
scalar Diff_C1C0_var = p_C1_var + p_C0_var
scalar T_test_Diff_C1C0 = Diff_C1C0/sqrt(Diff_C1C0_var)

// - - - - - - - Difference (T1-T0) - - - - - - -
scalar Diff_T1T0 = p_T1-p_T0
scalar Diff_T1T0_var = p_T1_var + p_T0_var
scalar T_test_Diff_T1T0 = Diff_T1T0/sqrt(Diff_T1T0_var)

// - - - - - - - Difference-In-Difference - - - - - - -
scalar DiD_TC = (p_T1-p_T0) - (p_C1-p_C0)
scalar DiD_TC_var = p_T1_var + p_T0_var + p_C1_var + p_C0_var
scalar T_test_DiD_TC = DiD_TC/sqrt(DiD_TC_var)
scalar Cu95_DiD_TC = DiD_TC + 1.96*(sqrt(DiD_TC_var)) //upper bound 95%-Confidence interval 
scalar Cl95_DiD_TC = DiD_TC - 1.96*(sqrt(DiD_TC_var)) //lower bound 95%-Confidence interval 

//-------- Display results ---------
di "--------------- Display results ------------------"
di "Control-C0: " p_C0 " (n=" n_C0 ")"
di "Control-C1: " p_C1 " (n=" n_C1 ")"
di "Difference C1-C0: " Diff_C1C0 " (tval=" T_test_Diff_C1C0 ")"
di "Treat-T0: " p_T0 " (n=" n_T0 ")" 
di "Treat-T1: " p_T1 " (n=" n_T1 ")" 
di "Difference T1-T0: " Diff_T1T0 " (tval=" T_test_Diff_T1T0 ")"
di "DiD (T1-T0)-(C1-C0): " DiD_TC " (tval=" T_test_DiD_TC ")"
di "95%-CI: [" Cl95_DiD_TC " ; " Cu95_DiD_TC "]"


//------------------------------------------------------------------------------
//---------------------- matched control group ---------------------------------
//------------------------------------------------------------------------------


//------------------------------- Before ---------------------------------------

// - - - - - - - Control - - - - - - -
sum abv [aweight=eba_w] if treat == 0 & treatyear==0
scalar p_C0 = `r(mean)'
scalar n_C0 = `r(sum_w)' //`r(N)'
scalar C0_var = (`r(sd)')^2 // is very similar to (p_C0*(1-p_C0))!
scalar p_C0_var2 = (p_C0*(1-p_C0))/n_C0
scalar p_C0_var = C0_var/n_C0

// - - - - - - - Treated - - - - - - -
sum abv [aweight=eba_w] if treat == 1 & treatyear==0
scalar p_T0 = `r(mean)'
scalar n_T0 = `r(sum_w)' //`r(N)'
scalar T0_var = (`r(sd)')^2 // is very similar to (p_T0*(1-p_T0))!
scalar p_T0_var2 = (p_T0*(1-p_T0))/n_T0
scalar p_T0_var = T0_var/n_T0

// - - - - - - - Difference (T0-C0) - - - - - - -
scalar Diff_T0C0 = p_T0-p_C0
scalar Diff_T0C0_var = p_T0_var + p_C0_var
scalar T_test_Diff_T0C0 = Diff_T0C0/sqrt(Diff_T0C0_var)

//------------------------------- After ----------------------------------------

// - - - - - - - Control - - - - - - -
sum abv [aweight=eba_w] if treat == 0 & treatyear==1
scalar p_C1 = `r(mean)'
scalar n_C1 = `r(sum_w)' //`r(N)'
scalar C1_var = (`r(sd)')^2 // is very similar to (p_C1*(1-p_C1))!
scalar p_C1_var2 = (p_C1*(1-p_C1))/n_C1
scalar p_C1_var = C1_var/n_C1

// - - - - - - - Treated - - - - - - -
sum abv [aweight=eba_w] if treat == 1 & treatyear==1
scalar p_T1 = `r(mean)'
scalar n_T1 = `r(sum_w)' //`r(N)'
scalar T1_var = (`r(sd)')^2 // is very similar to (p_T1*(1-p_T1))!
scalar p_T1_var2 = (p_T1*(1-p_T1))/n_T1
scalar p_T1_var = T1_var/n_T1

// - - - - - - - Difference (T1-C1) - - - - - - -
scalar Diff_T1C1 = p_T1-p_C1
scalar Diff_T1C1_var = p_T1_var + p_C1_var
scalar T_test_Diff_T1C1 = Diff_T1C1/sqrt(Diff_T1C1_var)

// - - - - - - - Difference (C1-C0) - - - - - - -
scalar Diff_C1C0 = p_C1-p_C0
scalar Diff_C1C0_var = p_C1_var + p_C0_var
scalar T_test_Diff_C1C0 = Diff_C1C0/sqrt(Diff_C1C0_var)

// - - - - - - - Difference (T1-T0) - - - - - - -
scalar Diff_T1T0 = p_T1-p_T0
scalar Diff_T1T0_var = p_T1_var + p_T0_var
scalar T_test_Diff_T1T0 = Diff_T1T0/sqrt(Diff_T1T0_var)

// - - - - - - - Difference-In-Difference - - - - - - -
scalar DiD_TC = (p_T1-p_T0) - (p_C1-p_C0)
scalar DiD_TC_var = p_T1_var + p_T0_var + p_C1_var + p_C0_var
scalar T_test_DiD_TC = DiD_TC/sqrt(DiD_TC_var)
scalar Cu95_DiD_TC = DiD_TC + 1.96*(sqrt(DiD_TC_var)) //upper bound 95%-Confidence interval 
scalar Cl95_DiD_TC = DiD_TC - 1.96*(sqrt(DiD_TC_var)) //lower bound 95%-Confidence interval 

//-------- Display results ---------
di "--------------- Display results ------------------"
di "Control-C0: " p_C0 " (n=" n_C0 ")"
di "Control-C1: " p_C1 " (n=" n_C1 ")"
di "Difference C1-C0: " Diff_C1C0 " (tval=" T_test_Diff_C1C0 ")"
di "Treat-T0: " p_T0 " (n=" n_T0 ")" 
di "Treat-T1: " p_T1 " (n=" n_T1 ")" 
di "Difference T1-T0: " Diff_T1T0 " (tval=" T_test_Diff_T1T0 ")"
di "DiD (T1-T0)-(C1-C0): " DiD_TC " (tval=" T_test_DiD_TC ")"
di "95%-CI: [" Cl95_DiD_TC " ; " Cu95_DiD_TC "]"


//==============================================================================
// -> produces the content for
//    Table 3. Univariate Difference-In-Difference analysis of the communication 
//             training on the antibi-otic prescribing behavior
//==============================================================================


//------------------------------------------------------------------------------
//------------------------------------------------------------------------------
//-- Difference-In-Difference - Multilevel mixed-effects logistic regression ---
//------------------------------------------------------------------------------
//------------------------------------------------------------------------------


//------------------- (1) homogenous DiD-Effect --------------------------------


//---------------- Computing absolute and relative effect sizes ----------------


//CONFIDENCE INTERVALS FOR Marginal Effect  (machted)
melogit abv $xvars_IA1 treat DiD [pweight=eba_w]  || lanr_num:
estimates store M1_um
margins, dydx(DiD) //marginal effect of DiD

//ODDS-RATIOS (machted)
melogit abv $xvars_IA1 treat DiD [pweight=eba_w]  || lanr_num: , or
estimates store M1_um_or


//CONFIDENCE INTERVALS FOR Marginal Effect (unmachted)
melogit abv $xvars_IA1 treat DiD  || lanr_num: 
estimates store M1_ma
margins, dydx(DiD) //marginal effect of DiD

//ODDS-RATIOS (unmachted)
melogit abv $xvars_IA1 treat DiD  || lanr_num: , or
estimates store M1_ma_or

// - - - - Display estimation results - - - - -

estimates table M1_um M1_um_or   M1_ma   M1_ma_or , stats(N ll aic bic) star(.1 .05 .01 ) b(%9.2f)

//==============================================================================
// -> produces the content for models (3) and (4) in 
//    Table 4. Multilevel logistic regression analysis of the 
//             Difference-In-Difference effect of the communication training on 
//             prescribing an antibiotic.
//==============================================================================


//-------------------(2)-(4) Moderated DiD-Effects -----------------------------


//----- (2) sex-specific DiD-Effect (patient) (Interaction Model) --------------

//unmachted
melogit abv $xvars_IA1 treat DiD IA_DiD_sw  || lanr_num: 
estimates store M2_um

//machted
melogit abv $xvars_IA1 treat DiD IA_DiD_sw [pweight=eba_w]  || lanr_num: 
estimates store M2_ma


//-------------------- (3) age-specific DiD-Effect -----------------------------

//unmachted
melogit abv $xvars_IA1 treat DiD IA_DiD_3565 IA_DiD_ue65  || lanr_num: 
estimates store M3_um

//machted
melogit abv $xvars_IA1 treat DiD IA_DiD_3565 IA_DiD_ue65 [pweight=eba_w]   || lanr_num: 
estimates store M3_ma


//----------- (4) sex-age-specific DiD-Effect (Interaction Model) --------------

//unmachted
melogit abv $xvars_IA1 treat DiD IA_DiD_3565 IA_DiD_ue65 IA_DiD_swu35 IA_DiD_sw3565 IA_DiD_swue65  || lanr_num: 
estimates store M4_um

//machted
melogit abv $xvars_IA1 treat DiD IA_DiD_3565 IA_DiD_ue65 IA_DiD_swu35 IA_DiD_sw3565 IA_DiD_swue65  [pweight=eba_w]   || lanr_num: 
estimates store M4_ma

//------------------------------------------------------------------------------


// - - - - Display estimation results - - - - -

estimates table M1_um M1_ma   M2_um M2_ma    M3_um M3_ma    M4_um M4_ma  , stats(N ll aic bic) star(.1 .05 .01 ) b(%9.2f)


//==============================================================================
// -> produces the content for models (5) and (6) in 
//    Table 4. Multilevel logistic regression analysis of the 
//             Difference-In-Difference effect of the communication training on 
//             prescribing an antibiotic. 
//==============================================================================
