# Supplementary material for: Communication training and the prescribing pattern of antibiotic prescription in primary health care
Source: PLoS One. 2020 May 19;15(5):e0233345. doi: 10.1371/journal.pone.0233345 (PMC7237035; doi:10.1371/journal.pone.0233345)
Supplement: S1 Data — (ZIP) [file pone.0233345.s002.zip › pre_intervention_analysis.do]

//------------------------------------------------------------------------------
//------------------------------------------------------------------------------
//-- Pre-Intervention Analysis: Multilevel mixed-effects logistic regression ---
//------------------------------------------------------------------------------
//------------------------------------------------------------------------------


// - - - - - - - - - - - - Explanatory Variables - - - - - - - - - - - - - - - - 

//Physician-Variables
global xvars_M1_AV fachgruppe_2 fachgruppe_3 alter_a sex_a_w ln_anz_vers_pq
//Patient-Variables
global xvars_M1_PV alter_v_3565 alter_v_ue65 status_v_F status_v_R sex_v_w
//Case-Variables
global xvars_M1_FV  J01 J02 diagnosis_cert quart2 quart3 quart4 year14 year15 anlauf_praxis
//stacking
global xvars_M1_all $xvars_M1_FV $xvars_M1_PV $xvars_M1_AV

//explanatory variables with sex-age interactions
global xvars_IA1 IA_sexW1_alter_v_u35 IA_sexW1_alter_v_3565 IA_sexW1_alter_v_ue65  $xvars_M1_FV alter_v_3565 alter_v_ue65 status_v_F status_v_R  $xvars_M1_AV 


//------------------------------------------------------------------------------
//------------ Pre-Treatment Sample-Restriction ---------------------------------
//------------------------------------------------------------------------------
gen SampleID_pT = 0
replace SampleID_pT = 1 if (treatyear==0)

quietly reg abv $xvars_M1_FV $xvars_M1_PV $xvars_M1_AV $xvars_M1_PAV $xvars_IA1 if SampleID_pT==1
gen a=0
replace a=1 if e(sample)
replace SampleID_pT = 0 if a==0
drop a
sum $xvars_IA1 if SampleID_pT == 1


// -----------------------------------------------------------------------------
// --------------------- DESCRIPTIVE ANALYSIS ----------------------------------
// -----------------------------------------------------------------------------

//number of physiciancs
unique lanr_num if (SampleID_pT==1)

unique lanr_num if (SampleID_pT==1) & (treat==1)
unique lanr_num if (SampleID_pT==1) & (treat==0)

unique lanr_num if (treatyear==0) & (SampleID_pT==1) & (treat==1)
unique lanr_num if (treatyear==0) & (SampleID_pT==1) & (treat==0)


//number of patients
unique vid if (SampleID_pT==1)

unique vid if (SampleID_pT==1) & (treat==1)
unique vid if (SampleID_pT==1) & (treat==0)

unique vid if (treatyear==1) & (SampleID_pT==1) & (treat==1)
unique vid if (treatyear==1) & (SampleID_pT==1) & (treat==0)

unique vid if (treatyear==0) & (SampleID_pT==1) & (treat==1)
unique vid if (treatyear==0) & (SampleID_pT==1) & (treat==0)


sum abv $xvars_M1_FV $xvars_M1_PV $xvars_M1_AV if (SampleID_pT==1)


// -----------------------------------------------------------------------------
// ---------------------------- ESTIMATION -------------------------------------
// -----------------------------------------------------------------------------
estimates clear


//pre-allocations of specification statics 
matrix input LL_c_T0 = (.,.,.,.)
matrix input LL_T0   = (.,.,.,.)
matrix input ICC_T0  = (.,.,.,.)
matrix input R2MF_T0 = (.,.,.,.)
matrix input R2LE_T0 = (.,.,.,.)
matrix input R2MZ_T0 = (.,.,.,.)


// (0) Null-Model
melogit abv if SampleID_pT==1
scalar LL0_T0 = e(ll)


//------------------------------------------------------------------------------

// (1) Case- & Patientvariables
melogit abv $xvars_M1_FV $xvars_M1_PV if SampleID_pT==1 , vce(robust)
estimates store T0_1
//estat icc //estimate intraclass correlations //-> no random effects in the model!
//matrix ICC_T0[1,1]=r(icc2)
//Log-Likelihood values
matrix LL_c_T0[1,1] = e(ll_c)
matrix LL_T0[1,1] = e(ll)
//McFadden pseudo-R2 
scalar R2MF_T0_1 = ( LL0_T0 - e(ll) )/LL0_T0
di "McFadden pseudo-R2: " R2MF_T0_1
matrix R2MF_T0[1,1]=R2MF_T0_1
//Lave / Efrons R2
predict pred if e(sample)
egen m_abv = mean(abv) if e(sample)
gen a = abv - pred if e(sample)
gen b = abv - m_abv if e(sample)
egen v_a = sd(a) if e(sample) //std of the residual (Y-pred)
egen v_b = sd(b) if e(sample) //std of Y
gen c = 1 - (v_a^2 / v_b^2)
scalar R2LE_T0_1 = c  in 1
di "Lave/Efrons R2: "  R2LE_T0_1
matrix R2LE_T0[1,1]=R2LE_T0_1
//McKelvey & Zavoinas R2
egen v_pred = sd(pred) if e(sample) //std of predicted values
gen d = v_pred^2 / (v_pred^2 + v_a^2)
scalar R2MZ_T0_1 = d  in 1
di "McKelvey & Zavoinas R2: "  R2MZ_T0_1
matrix R2MZ_T0[1,1]=R2MZ_T0_1
//dropping
drop pred - d 
//------------------------------------------------------------------------------

// (2)  Case- & Patientvariables and Physician-Random-Effects
melogit abv $xvars_M1_FV $xvars_M1_PV if SampleID_pT==1 || lanr_num: , vce(robust)
estimates store T0_2
estat icc //estimate intraclass correlations - The intraclass correlation corresponds to the correlation between the latent responses i and i' from the same group j
matrix ICC_T0[1,2]=r(icc2)
//Log-Likelihood values
matrix LL_c_T0[1,2] = e(ll_c)
matrix LL_T0[1,2] = e(ll)
//McFadden pseudo-R2 
scalar R2MF_T0_2 = ( LL0_T0 - e(ll) )/LL0_T0
di "McFadden pseudo-R2: " R2MF_T0_2
matrix R2MF_T0[1,2]=R2MF_T0_2
//Lave / Efrons R2
predict pred if e(sample)
egen m_abv = mean(abv) if e(sample)
gen a = abv - pred if e(sample)
gen b = abv - m_abv if e(sample)
egen v_a = sd(a) if e(sample) //std of the residual (Y-pred)
egen v_b = sd(b) if e(sample) //std of Y
gen c = 1 - (v_a^2 / v_b^2)
scalar R2LE_T0_2 = c  in 1
di "Lave/Efrons R2: "  R2LE_T0_2
matrix R2LE_T0[1,2]=R2LE_T0_2
//McKelvey & Zavoinas R2
egen v_pred = sd(pred) if e(sample) //std of predicted values
gen d = v_pred^2 / (v_pred^2 + v_a^2)
scalar R2MZ_T0_2 = d  in 1
di "McKelvey & Zavoinas R2: "  R2MZ_T0_2
matrix R2MZ_T0[1,2]=R2MZ_T0_2
//dropping
drop pred - d 
//------------------------------------------------------------------------------

// (3) Case- & Patientvariables, Physician-Random-Effects and & Physicianvariables
melogit abv $xvars_M1_FV $xvars_M1_PV $xvars_M1_AV if SampleID_pT==1 || lanr_num: , vce(robust)
estimates store T0_3
estat icc //estimate intraclass correlations - The intraclass correlation corresponds to the correlation between the latent responses i and i' from the same group j
matrix ICC_T0[1,3]=r(icc2)
//Log-Likelihood values
matrix LL_c_T0[1,3] = e(ll_c)
matrix LL_T0[1,3] = e(ll)
//McFadden pseudo-R2 
scalar R2MF_T0_3 = ( LL0_T0 - e(ll) )/LL0_T0
di "McFadden pseudo-R2: " R2MF_T0_3
matrix R2MF_T0[1,3]=R2MF_T0_3
//Lave / Efrons R2
predict pred if e(sample)
egen m_abv = mean(abv) if e(sample)
gen a = abv - pred if e(sample)
gen b = abv - m_abv if e(sample)
egen v_a = sd(a) if e(sample) //std of the residual (Y-pred)
egen v_b = sd(b) if e(sample) //std of Y
gen c = 1 - (v_a^2 / v_b^2)
scalar R2LE_T0_3 = c  in 1
di "Lave/Efrons R2: "  R2LE_T0_3
matrix R2LE_T0[1,3]=R2LE_T0_3
//McKelvey & Zavoinas R2
egen v_pred = sd(pred) if e(sample) //std of predicted values
gen d = v_pred^2 / (v_pred^2 + v_a^2)
scalar R2MZ_T0_3 = d  in 1
di "McKelvey & Zavoinas R2: "  R2MZ_T0_3
matrix R2MZ_T0[1,3]=R2MZ_T0_3
//dropping
drop pred - d 
//------------------------------------------------------------------------------

// (4) Previous specification plus interaction effects of patientage and -gender
melogit abv $xvars_IA1 if SampleID_pT==1 || lanr_num: , vce(robust)
estimates store T0_4
estat icc //estimate intraclass correlations - The intraclass correlation corresponds to the correlation between the latent responses i and i' from the same group j
matrix ICC_T0[1,4]=r(icc2)
//Log-Likelihood values
matrix LL_c_T0[1,4] = e(ll_c)
matrix LL_T0[1,4] = e(ll)
//McFadden pseudo-R2 
scalar R2MF_T0_4 = ( LL0_T0 - e(ll) )/LL0_T0
di "McFadden pseudo-R2: " R2MF_T0_4
matrix R2MF_T0[1,4]=R2MF_T0_4
//Lave / Efrons R2
predict pred if e(sample)
egen m_abv = mean(abv) if e(sample)
gen a = abv - pred if e(sample)
gen b = abv - m_abv if e(sample)
egen v_a = sd(a) if e(sample) //std of the residual (Y-pred)
egen v_b = sd(b) if e(sample) //std of Y
gen c = 1 - (v_a^2 / v_b^2)
scalar R2LE_T0_4 = c  in 1
di "Lave/Efrons R2: "  R2LE_T0_4
matrix R2LE_T0[1,4]=R2LE_T0_4
//McKelvey & Zavoinas R2
egen v_pred = sd(pred) if e(sample) //std of predicted values
gen d = v_pred^2 / (v_pred^2 + v_a^2)
scalar R2MZ_T0_4 = d  in 1
di "McKelvey & Zavoinas R2: "  R2MZ_T0_4
matrix R2MZ_T0[1,4]=R2MZ_T0_4
//dropping
drop pred - d 
//------------------------------------------------------------------------------


// - - - - Display estimation results - - - - -


//means of variables in estimation sample
sum abv $xvars_IA1 if e(sample)


//display estimated coefficients
estimates table T0_* ,stats(N ll aic bic) star(.1 .05 .01 ) b(%9.2f)
//display specification statistics
estimates stats T0_*


// - - - - further statistics - - - - -

//likelihood-values
matrix list LL_c_T0
matrix list LL_T0
//intra-class correlation
matrix list ICC_T0
//Degrees of explanation
matrix list R2MF_T0
matrix list R2LE_T0
matrix list R2MZ_T0


//==============================================================================
// -> produces the content of 
//    Table 1. Multilevel logistic regression analysis of the pre-intervention period of pre-scribing an antibiotic. 
//==============================================================================
