# Supplementary material for: Communication training and the prescribing pattern of antibiotic prescription in primary health care
Source: PLoS One. 2020 May 19;15(5):e0233345. doi: 10.1371/journal.pone.0233345 (PMC7237035; doi:10.1371/journal.pone.0233345)
Supplement: S1 Data — (ZIP) [file pone.0233345.s002.zip › readme.txt]

Strumann, Steinhaeuser, Emcke, Sönnichsen, Goetz,
Communication training and the prescribing pattern of antibiotic prescription 
in primary health care, PLOSONE, forthcoming.


The dataset used and analyzed is extracted from administrative data and provided 
by the Association of Statutory Health Insurance Physicians of the Federal State 
of Schleswig-Holstein. The data are secured by strict German data protection regulation 
and we are not allowed to share the data with other researchers. However, a request to 
access the data for scientific purposes and to replicate the findings can be made to the 
Association of Statutory Health Insurance Physicians (ASHIP) in official writing at 
    Timo Emcke 
    Timo.Emcke@kvsh.de
    Kassenärztlichen Vereinigung Schleswig-Holstein
    Bismarckallee 1-6
    23795 Bad Segeberg

The dataset includes all cases of upper respiratory tract infections treated by primary 
care physicians in the federal state Schleswig-Holstein, located in Northern Germany.

The variables used in our study are obtained by cleaning the original dataset (see datacleaning.do). 
To replicate our findings you need to run the STATA dofile 'do_main.do'. This dofile import
the orignal data in csv format and run the following sub-dofiles 

1) 'datacleaning.do'
2) 'pre_intervention_analysis.do'
3) 'intervention_analysis.do'

to produce the content of the tables used in this study. You can open the STATA dofiles with 
any text editor to find more detailed information.

Please address any questions to:

Christoph Strumann
Institute of Family Medicine
University Hospital Schleswig-Holstein, Campus Luebeck 
Ratzeburger Allee 160
23538 Luebeck
Germany
c.strumann@uni-luebeck.de
